# Supplementary material for: Refinement and preliminary evaluation of two tablet‐based tests of real‐world visual function
Source: Ophthalmic Physiol Opt. 2019 Dec 26;40(1):35–46. doi: 10.1111/opo.12658 (PMC7028122; doi:10.1111/opo.12658)
Supplement: Supplementary file 1 — Data S1. Raw data for each participant, including primary outcome measures for the faces and search task, as well as measurements of vision (Visual Acuity, Contrast Sensitivity), cognition, and usability. [file OPO-40-35-s001.xlsx]

## Sheet: DataForSharing_16102019
PartID	Age_years	Sex_isFemale	isGlassesOrContacts	Prescription_left	Prescription_right	Screening_LetterAcuity_logMAR	Screening_ContrastSens_logCS	Screening_Ishihara_isPass	Cognition_DigitSpan_score	Search_Run1_MedianRT_n22trials	Search_Run2_MedianRT_n22trials	Search_Run1_MedianRT_n62trials	Search_Run2_MedianRT_n62trials	Search_ClarityRating	Faces_Run1_Threshold_n20trials	Faces_Run2_Threshold_n20trials	Faces_Run1_Threshold_n50trials	Faces_Run2_Threshold_n50trials	Faces_ClarityRating
1	26	0	1	-1.75	-1.75	0	1.7	1	25	1.578	1.737	1.7055	1.983	10	NaN	NaN	NaN	NaN	10
2	25	1	1	-1.75	-2	-0.08	1.95	1	18	1.914	1.344	1.782	1.554	10	3.1407	2.9445	3.0431	2.9609	10
3	22	1	0	0	0	-0.06	1.95	1	23	1.4035	1.773	1.403	1.6865	10	3.0704	2.8334	3.041	2.9076	10
4	20	0	0	0	0	-0.1	1.95	1	21	2.2555	2.0245	2.2555	1.7545	10	3.0604	2.8446	3.005	2.8421	10
5	29	1	0	0	0	-0.04	1.8	1	21	1.3875	1.45	1.4995	1.3595	10	3.109	2.958	3.0436	2.9334	10
6	29	0	1	-5	-5	-0.12	1.9	1	11	1.9415	3.097	2.3485	2.6945	10	3.4397	3.2117	3.3563	3.2244	10
7	19	1	1	?	?	-0.1	1.95	1	16	1.399	1.6165	1.7995	1.5065	10	3.0511	2.7622	2.9647	2.817	10
8	21	1	0	0	0	-0.08	1.85	1	20	1.645	1.445	1.635	2	10	3.0448	2.9553	3.0671	2.9355	10
9	31	0	1	-0.75	-0.75	-0.1	1.9	1	22	1.8375	1.6615	1.843	1.872	10	2.9736	3.1428	2.9495	3.0833	10
10	21	1	0	0	0	-0.14	1.95	1	20	1.809	1.9055	1.8465	1.9215	10	3.1162	3.0594	3.2017	3.1149	10
11	19	0	0	0	0	-0.22	1.9	1	27	1.8105	1.9455	1.7005	1.5625	8	3.0281	3.1	3.0538	3.032	8
12	28	1	0	0	0	-0.18	1.95	1	12	1.6785	1.792	1.905	1.844	10	3.181	3.0225	3.1252	2.9602	10
13	29	1	0	0	0	-0.14	1.95	1	16	1.6325	1.608	1.4745	1.2835	10	3.0825	2.8644	3.0468	2.8709	10
14	40	0	1	-2.5	-.1.50	-0.2	1.95	1	24	1.3825	1.329	1.332	1.368	7	3.083	2.9734	3.0511	2.9612	9
15	40	0	0	0	0	-0.26	1.95	1	29	2.316	1.4085	2.082	1.876	9	2.4716	2.7704	2.6031	2.8855	10
16	28	0	1	-1.25	-2	-0.06	1.95	1	25	2.337	1.484	2.0605	1.858	10	3.0059	2.8529	2.9721	2.8498	9
17	21	1	1	-3.75	-3.5	-0.06	1.95	1	18	1.106	1.3445	1.2505	1.3035	10	2.9683	2.9192	3.0208	2.9069	10
18	19	1	0	0	0	-0.1	1.7	1	17	1.643	1.555	1.4835	1.5375	10	2.9243	3.0298	3.041	2.9573	10
19	21	0	1	-0.5	-0.5	-0.1	1.65	1	15	2.3155	1.749	2.462	1.7025	10	3.119	3.1207	3.1405	3.1473	9
20	20	1	0	0	0	-0.2	1.95	1	25	1.627	1.738	1.434	1.5275	9	2.9675	2.9538	2.9009	2.9655	10
21	28	1	0	0	0	-0.02	1.95	1	20	1.373	1.7025	1.445	1.711	10	2.8762	3.0835	2.869	3.0441	10
22	30	0	0	0	0	-0.02	1.95	1	20	2.1025	2.235	1.8275	1.9955	10	3.1538	3.1302	3.1059	3.2015	10
23	26	1	1	-0.25	0.25	-0.18	1.95	1	22	1.334	1.3275	1.4265	1.4075	10	3.1445	3.2672	3.1352	3.1731	10
24	32	0	1	-3.5	-3.5	-0.02	1.85	1	27	1.595	1.436	1.64	1.417	10	2.9361	2.9492	2.9051	3.057	6
25	21	1	0	0	0	-0.22	1.95	1	16	1.289	1.1745	1.245	1.268	10	3.0841	2.9635	2.9574	2.9847	10
26	28	1	1	-2.25	-2.25	-0.08	1.9	1	15	1.5095	1.697	1.618	1.413	10	3.1672	3.0064	2.9675	2.9922	10
27	24	1	1	-1.25	-1.25	-0.1	1.95	1	15	1.7705	1.3325	1.705	1.3665	10	2.8745	2.4998	2.8265	2.5647	10
28	25	1	1	-2	-2	-0.02	1.9	1	14	1.28	1.4625	1.253	1.3865	9	3.11	2.9992	3.0803	2.9629	8
29	28	1	1	-4.25	-4.25	-0.1	1.95	1	13	1.4855	1.1475	1.3465	1.287	4	2.8299	3.127	3.1024	3.1327	10
30	23	1	1	-4.5	-4.75	0.02	1.9	1	14	2.3815	1.626	1.8605	1.582	10	3.1425	2.7752	3.0557	2.8819	10
31	31	0	1	-3.5	-3.5	0	1.8	1	15	1.7235	1.669	1.892	1.667	10	2.9373	2.9759	2.9619	2.9844	9
32	30	1	0	0	0	-0.18	1.95	1	16	2.065	1.6995	1.7395	1.9815	10	NaN	NaN	NaN	NaN	10
33	21	0	1	-1.5	-1.75	-0.04	1.95	1	17	2.936	2.47	2.693	2.261	10	NaN	NaN	NaN	NaN	10
34	26	0	1	-6	-4	0.02	1.85	1	26	2.168	1.635	1.813	1.677	10	NaN	NaN	NaN	NaN	10
35	21	1	0	0	0	-0.04	1.9	1	15	1.6455	1.884	1.842	1.814	10	NaN	NaN	NaN	NaN	10
36	22	1	0	0	0	-0.14	1.95	1	17	1.824	1.4845	1.789	1.4405	9	NaN	NaN	NaN	NaN	9
37	35	0	0	0	0	-0.06	1.95	1	22	2.476	2.0575	2.307	2.177	10	NaN	NaN	NaN	NaN	10
38	19	0	0	0	0	-0.04	1.95	1	22	1.872	2.6375	2.1635	2.667	9	NaN	NaN	NaN	NaN	10
39	22	1	0	0	0	-0.2	1.95	1	26	1.779	1.526	1.5455	1.4835	10	NaN	NaN	NaN	NaN	10
40	31	1	0	0	0	-0.12	1.95	1	16	1.889	1.3195	1.6585	1.164	10	NaN	NaN	NaN	NaN	10
41	30	1	0	0	0	0.08	1.95	1	17	1.851	1.999	2.0645	2.0125	10	NaN	NaN	NaN	NaN	10
42	26	1	0	0	0	-0.14	1.95	1	16	1.583	1.3855	1.583	1.5175	10	NaN	NaN	NaN	NaN	10
43	21	1	0	0	0	-0.04	1.95	1	20	1.726	1.8585	1.774	2.199	10	NaN	NaN	NaN	NaN	10
44	23	1	0	0	0	-0.2	1.95	1	17	2.0385	1.3695	2.0125	1.4105	10	NaN	NaN	NaN	NaN	10
45	21	0	0	0	0	-0.08	1.95	1	21	1.5435	1.598	1.545	1.8715	10	NaN	NaN	NaN	NaN	10
46	20	1	1	2.75	2.75	0.14	1.5	1	22	2.4755	1.807	2.298	1.8895	9	NaN	NaN	NaN	NaN	10
47	20	1	0	0	0	-0.08	1.9	1	13	1.842	2.1425	1.41	1.7845	10	NaN	NaN	NaN	NaN	10
48	33	1	0	0	0	0	1.95	1	25	1.938	2.7085	2.214	2.118	10	NaN	NaN	NaN	NaN	10
49	24	1	1	-4.75	-5	-0.12	1.95	1	15	1.2185	1.529	1.265	1.5035	10	NaN	NaN	NaN	NaN	10
50	22	0	1	-2.7	-2.5	-0.06	1.95	1	12	1.4265	2.0635	1.751	2.0745	10	NaN	NaN	NaN	NaN	10
